# Supplementary material for: Age of onset in chronic diseases: new method and application to dementia in Germany
Source: Popul Health Metr. 2013 May 2;11:6. doi: 10.1186/1478-7954-11-6 (PMC3665482; doi:10.1186/1478-7954-11-6)
Supplement: Additional file 1 — Data and source files for use with the statistical software R. [file 1478-7954-11-6-S1.zip]

Archive with 8 entries (7 files):
- source/
- source/2002_females.csv
- source/2002_males.csv
- source/aoo_dementia.R
- source/getIncidence.R
- source/getMortality.R
- source/getRhs.R
- source/readme.txt
