# Supplementary material for: Age of onset in chronic diseases: new method and application to dementia in Germany
Source: Popul Health Metr. 2013 May 2;11:6. doi: 10.1186/1478-7954-11-6 (PMC3665482; doi:10.1186/1478-7954-11-6)
Supplement: Additional file 1 — Data and source files for use with the statistical software R. [file 1478-7954-11-6-S1.zip › source/2002_females.csv]

Year/Age	60	61	62	63	64	65	66	67	68	69	70	71	72	73	74	75	76	77	78	79	80	81	82	83	84	85	86	87	88	89	90	91	92	93	94	95	96	97	98	99	100
2002	483	588	623	614	575	539	528	510	475	384	384	392	414	401	397	376	379	378	355	339	338	338	314	222	133	117	117	136	154	132	111	84	67	50	36	28	20	14	10	7	5
