# Supplementary material for: Age of onset in chronic diseases: new method and application to dementia in Germany
Source: Popul Health Metr. 2013 May 2;11:6. doi: 10.1186/1478-7954-11-6 (PMC3665482; doi:10.1186/1478-7954-11-6)
Supplement: Additional file 1 — Data and source files for use with the statistical software R. [file 1478-7954-11-6-S1.zip › source/aoo_dementia.R]

################################################################################
#
#   The following R script comes with no warranty.
#
#   For methodological details of the ordinary differential equation (ODE) 
#   see also: 
#     Brinks R et al, Statistics in Medicine, DOI: 10.1002/sim.5651
#
################################################################################

#Clear workspace
rm(list=ls(all=TRUE))


#Initialize subroutines and packages
dir1 <- "./"

library(deSolve)

source(paste(dir1, "getIncidence.R", sep=""))
source(paste(dir1, "getMortality.R", sep=""))
source(paste(dir1, "getRhs.R", sep=""))


#Read the age distributions in Germany (in thousands)
file       <- c("2002_males.csv")
ad_m       <- read.csv(paste(dir1, file, sep=""), header=TRUE, sep=";")
file       <- c("2002_females.csv")
ad_f       <- read.csv(paste(dir1, file, sep=""), header=TRUE, sep=";")

y_         <- 0
x          <- c(p = y_)      #initial condition p(60) = 0
ages       <- 60:100         #relevant ages

################################################################################
# Calculate age of onset for males 
################################################################################
isMale     <- TRUE
parms      <- c(isMale = isMale)

#the next statement solves the ODE by the fourth order Runge-Kutta method
out_m      <- as.data.frame(rk4(x, ages, getRhs, parms)) 
#now out_m$p contains values of the age-specific prevalence for ages = 60:100

inc        <- sapply(ages, FUN = getIncidence, isMale = TRUE)
N          <- as.double(ad_m[1, c(2:42)])
nNewCases  <- sum(                 inc * (1.0 - out_m$p) * N)
O_m        <- sum( ages          * inc * (1.0 - out_m$p) * N) / nNewCases
varO_m     <- sum((ages - O_m)^2 * inc * (1.0 - out_m$p) * N) / nNewCases
sdO_m      <- sqrt(varO_m)

################################################################################
# Calculate age of onset for females 
################################################################################
isMale     <- FALSE
parms      <- c(isMale = isMale)

out_f      <- as.data.frame(rk4(x, ages, getRhs, parms))

inc        <- sapply(ages, FUN = getIncidence, isMale = FALSE)
N          <- as.double(ad_f[1, c(2:42)])
nNewCases  <- sum(                 inc * (1.0 - out_f$p) * N)
O_f        <- sum( ages          * inc * (1.0 - out_f$p) * N) / nNewCases
varO_f     <- sum((ages - O_f)^2 * inc * (1.0 - out_f$p) * N) / nNewCases
sdO_f      <- sqrt(varO_f)


#Print the results: Age of onset with standard deviation for males and females
O_m
sdO_m

O_f
sdO_f
