# Supplementary material for: Age of onset in chronic diseases: new method and application to dementia in Germany
Source: Popul Health Metr. 2013 May 2;11:6. doi: 10.1186/1478-7954-11-6 (PMC3665482; doi:10.1186/1478-7954-11-6)
Supplement: Additional file 1 — Data and source files for use with the statistical software R. [file 1478-7954-11-6-S1.zip › source/getIncidence.R]

getIncidence <- function(isMale, age)
{
   ages_ <- c(60, 67.5, 72.55, 77.5, 82.5, 87.5, 92.5, 97.5, 100)
   if(isMale)
      lambda_  <- c( 0,  0.3,   0.7,  1.7,    3,  5.2,  7.6,  9.9, 11.2)
   else
      lambda_  <- c( 0,  0.3,   0.8,  1.8,  3.5,  6.9,  9.7, 10.9, 11.5)
   value_ <- approx(ages_, lambda_, age)$y
   #per 100 person-years
   return(0.01*value_)
}
