# Supplementary material for: Age of onset in chronic diseases: new method and application to dementia in Germany
Source: Popul Health Metr. 2013 May 2;11:6. doi: 10.1186/1478-7954-11-6 (PMC3665482; doi:10.1186/1478-7954-11-6)
Supplement: Additional file 1 — Data and source files for use with the statistical software R. [file 1478-7954-11-6-S1.zip › source/getMortality.R]

getMortality <- function(isMale, age)
{
   ages_ <- c(30, 80, 90, 100)
   if(isMale)
      logmort_ <- log(c(0.000648759, 0.070151782, 0.193372738, 0.469120685))
   else
      logmort_ <- log(c(0.000289238, 0.045096711, 0.164279579, 0.436870953))
   #log of general mortality in 2002 is approximated piecewise affine linearly
   value_ <- approx(ages_, logmort_, age)$y

   return(exp(value_))
}
