# Supplementary material for: Age of onset in chronic diseases: new method and application to dementia in Germany
Source: Popul Health Metr. 2013 May 2;11:6. doi: 10.1186/1478-7954-11-6 (PMC3665482; doi:10.1186/1478-7954-11-6)
Supplement: Additional file 1 — Data and source files for use with the statistical software R. [file 1478-7954-11-6-S1.zip › source/getRhs.R]

getRhs <- function(t, y, parms) {
   #the factor 1.4 is due to R - 1 = 2.4 - 1 = 1.4
   with(as.list(parms), {
   dy <- (1 - y) * (getIncidence(isMale, t) - getMortality(isMale, t) * (y * 1.4)/(y * 1.4 + 1))
   list(dy)
})
}
