# Supplementary material for: Age of onset in chronic diseases: new method and application to dementia in Germany
Source: Popul Health Metr. 2013 May 2;11:6. doi: 10.1186/1478-7954-11-6 (PMC3665482; doi:10.1186/1478-7954-11-6)
Supplement: Additional file 1 — Data and source files for use with the statistical software R. [file 1478-7954-11-6-S1.zip › source/readme.txt]

Unpack all files into one folder, say "D:/myfolder/myRscripts". The folder 
contains at least following six files:

2002_males.csv
2002_females.csv
aoo_dementia.R
getIncidence.R
getMortality.R
getRhs.R

The csv-files contain the age distributions of the female and male
population aged 60+ for Germany in 2002. The "aoo_dementia.R"-file is the main 
script for usage in the R software. The other files ("getXYZ.R") are subroutines 
loaded and called by the main script. Note that the working directory in R 
must be "D:/myfolder/myRscripts". This can be achieved by the R-command:
 setwd("D:/myfolder/myRscripts")
